# Supplementary material for: Identification of Alternative Splicing Events Associated with Paratuberculosis in Dairy Cattle Using Multi-Tissue RNA Sequencing Data
Source: Genes (Basel). 2022 Mar 11;13(3):497. doi: 10.3390/genes13030497 (PMC8948961; doi:10.3390/genes13030497)
Supplement: Supplementary file 1 [file genes-13-00497-s001.zip]

Archive with 3 entries (2 files):
- Supplementary Material/
- Supplementary Material/Table S1. Identified DEAS events in two software.xlsx
- Supplementary Material/Table S2. Correlation analysis between DESF and DEAS.xlsx
