# Supplementary material for: Identification of Alternative Splicing Events Associated with Paratuberculosis in Dairy Cattle Using Multi-Tissue RNA Sequencing Data
Source: Genes (Basel). 2022 Mar 11;13(3):497. doi: 10.3390/genes13030497 (PMC8948961; doi:10.3390/genes13030497)
Supplement: Supplementary file 1 [file genes-13-00497-s001.zip › Supplementary Material/Table S1. Identified DEAS events in two software.xlsx]

## Sheet: jejunum
ID	CHR	START	END	gene	ΔPSI(leafcutter)	ΔPSI(Rmats)
clu_8611_NA	chr15	52242507	52246512	ARAP1	-0.267415	-0.155
clu_8611_NA	chr15	52242507	52245950	ARAP1	0.10042	-0.155
clu_8611_NA	chr15	52245982	52246512	ARAP1	0.166995	-0.155
clu_29743_NA	chr16	1487523	1496322	ATP2B4	-0.35456	-0.316
clu_29743_NA	chr16	1487523	1491175	ATP2B4	0.157528	-0.316
clu_29743_NA	chr16	1491355	1496322	ATP2B4	0.180183	-0.316
clu_31205_NA	chr17	55183533	55191914	ATXN2	-0.185582	-0.177
clu_31205_NA	chr17	55183533	55187982	ATXN2	0.11909	-0.177
clu_11535_NA	chr2	36940136	36943227	BAZ2B	0.148713	0.133
clu_24401_NA	chr3	97507733	97517581	BEND5	0.115466	-0.331
clu_8048_NA	chr7	110297233	110420043	CAMK4	0.118483	-0.186
clu_29580_NA	chr11	103825011	103826235	CARD9	-0.159514	0.106
clu_29580_NA	chr11	103826280	103826554	CARD9	-0.133964	0.106
clu_29580_NA	chr11	103825011	103825437	CARD9	0.277262	0.106
clu_26085_NA	chr18	14062828	14062923	CBFA2T3	-0.122461	0.181
clu_8287_NA	chr15	29029160	29029862	CD3G	0.118188	0.267
clu_20190_NA	chr13	62880781	62881354	CDK5RAP1	-0.18223	0.224
clu_20190_NA	chr13	62880781	62883855	CDK5RAP1	0.120645	0.224
clu_21609_NA	chr8	109876638	109880085	CDK5RAP2	-0.110485	0.226
clu_21606_NA	chr8	109832717	109844801	CDK5RAP2	0.138946	0.226
clu_24017_NA	chr3	57442205	57442399	CLCA3	-0.166694	0.265
clu_24017_NA	chr3	57441291	57442399	CLCA3	0.189633	0.265
clu_6015_NA	chr4	94372965	94397869	COPG2	-0.123017	-0.63
clu_19549_NA	chr13	18231226	18238420	CREM	-0.100963	0.394
clu_4274_NA	chr25	390624	393032	DECR2	0.140487	-0.226
clu_7226_NA	chr7	34670446	34679713	DMXL1	-0.14796	-0.132
clu_7226_NA	chr7	34676565	34679713	DMXL1	0.140733	-0.132
clu_4438_NA	chr25	2997860	2998372	DNASE1	-0.104333	-0.187
clu_4438_NA	chr25	2997860	2998105	DNASE1	0.108361	-0.187
clu_15214_NA	chr1	94761931	94763653	ECT2	-0.104093	-0.238
clu_9449_NA	chr5	22729300	22741701	EEA1	-0.107038	-0.134
clu_10749_NA	chr5	108010317	108030386	ERC1	-0.151946	0.132
clu_10749_NA	chr5	108008640	108010252	ERC1	-0.142484	0.132
clu_10749_NA	chr5	108008640	108030386	ERC1	0.29443	0.132
clu_17540_NA	chr19	55567887	55572747	EXOC7	-0.238922	-0.195
clu_24428_NA	chr3	99717387	99717915	FAAH	0.12576	-0.109
clu_9239_NA	chr27	33561820	33589660	FGFR1	-0.163529	-0.136
clu_9239_NA	chr27	33561820	33563176	FGFR1	0.189698	-0.136
clu_21461_NA	chr8	95323156	95323782	FSD1L	-0.171185	0.181
clu_21461_NA	chr8	95323814	95327154	FSD1L	-0.147857	0.181
clu_21461_NA	chr8	95323156	95327154	FSD1L	0.314115	0.181
clu_26561_NA	chr18	45878990	45879080	FXYD5	-0.279237	0.248
clu_13022_NA	chr21	41219400	41224042	G2E3	0.128452	-0.1
clu_10797_NA	chr5	109622846	109624322	GCAT	-0.105967	-0.216
clu_19686_NA	chr13	32060556	32067043	HACD1	-0.223217	-0.26
clu_19686_NA	chr13	32065530	32067043	HACD1	0.231989	-0.26
clu_10999_NA	chr5	119614220	119614357	HDAC10	-0.10817	0.117
clu_30348_NA	chr16	51474732	51474815	HES4	-0.126751	0.234
clu_30348_NA	chr16	51474558	51474815	HES4	0.109473	0.234
clu_24495_NA	chr3	101258233	101258779	KIF2C	-0.117066	0.262
clu_24495_NA	chr3	101258233	101259888	KIF2C	0.167794	0.262
clu_25224_NA	chr6	58267117	58283836	KLHL5	-0.153803	-0.202
clu_25224_NA	chr6	58267117	58268234	KLHL5	0.147239	-0.202
clu_8178_NA	chr15	21876722	21879676	LAYN	-0.133175	-0.32
clu_3401_NA	chr22	10392288	10421554	LRRFIP2	-0.141428	-0.138
clu_24446_NA	chr3	100101018	100105275	MAST2	-0.203898	-0.112
clu_24446_NA	chr3	100102826	100105275	MAST2	0.112641	-0.112
clu_7039_NA	chr7	20195718	20196429	MATK	-0.207955	0.328
clu_7039_NA	chr7	20195165	20195608	MATK	-0.110099	0.328
clu_7039_NA	chr7	20195165	20196429	MATK	0.318055	0.328
clu_11941_NA	chr2	95910609	95916214	METTL21A	-0.141288	0.247
clu_11941_NA	chr2	95910609	95917768	METTL21A	0.263887	0.247
clu_15326_NA	chr1	108919652	108926366	MLF1	0.124344	-0.208
clu_16791_NA	chr19	34981181	34984584	MPRIP	0.116341	0.101
clu_16787_NA	chr19	34961459	34969954	MPRIP	0.153265	0.101
clu_15266_NA	chr1	97603114	97603256	MYNN	-0.174015	0.222
clu_15266_NA	chr1	97603475	97604073	MYNN	-0.115834	0.222
clu_15263_NA	chr1	97591460	97593276	MYNN	-0.107444	0.222
clu_15266_NA	chr1	97603114	97604073	MYNN	0.289849	0.222
clu_926_NA	chr10	58027988	58029280	MYO5A	-0.238756	0.31
clu_926_NA	chr10	58025637	58029280	MYO5A	0.302744	0.31
clu_25255_NA	chr6	59127477	59129159	N4BP2	-0.104965	0.129
clu_24465_NA	chr3	100465140	100470046	NASP	-0.133429	-0.103
clu_24584_NA	chr3	105474553	105509915	NFYC	-0.230194	-0.322
clu_24584_NA	chr3	105474553	105491675	NFYC	0.153151	-0.322
clu_24992_NA	chr6	19204268	19213968	NPNT	-0.270825	-0.2
clu_24992_NA	chr6	19209475	19213968	NPNT	0.197143	-0.2
clu_14102_NA	chr23	28321069	28321673	NRM	0.18138	-0.165
clu_4575_NA	chr25	13717065	13724303	NTAN1	0.118212	0.112
clu_15615_NA	chr1	138550165	138550260	NUDT16	-0.28096	0.267
clu_15615_NA	chr1	138549183	138549896	NUDT16	0.117348	0.267
clu_15615_NA	chr1	138549183	138550260	NUDT16	0.163612	0.267
clu_6452_NA	chr7	3758894	3759138	PBX4	-0.17346	0.193
clu_6452_NA	chr7	3732986	3762744	PBX4	0.118849	0.193
clu_15758_NA	chr1	146103584	146105187	PCNT	-0.172074	-0.179
clu_15755_NA	chr1	146053924	146054040	PCNT	0.152131	-0.179
clu_15758_NA	chr1	146103584	146105281	PCNT	0.172074	-0.179
clu_23548_NA	chr3	21686746	21693531	PDZK1	0.142439	0.254
clu_8826_NA	chr15	76119223	76148336	PHF21A	-0.159984	-0.313
clu_8826_NA	chr15	76119223	76143161	PHF21A	0.108162	-0.313
clu_15831_NA	chr1	151554972	151556530	PIK3R4	-0.105189	0.162
clu_1178_NA	chr10	76878948	76880184	PLEKHG3	-0.155569	-0.221
clu_1178_NA	chr10	76878948	76879380	PLEKHG3	0.190842	-0.221
clu_6863_NA	chr7	16400764	16400974	PNPLA6	-0.163552	-0.267
clu_6863_NA	chr7	16400080	16400974	PNPLA6	0.119492	-0.267
clu_10365_NA	chr5	82152248	82155111	PPFIBP1	-0.143157	-0.228
clu_10365_NA	chr5	82152248	82154759	PPFIBP1	0.106685	-0.228
clu_28556_NA	chr11	26759142	26771103	PREPL	0.111434	0.171
clu_20758_NA	chr8	36415168	36419241	PTPRD	-0.135267	0.123
clu_20758_NA	chr8	36412813	36415142	PTPRD	-0.109742	0.123
clu_20761_NA	chr8	36465658	36477665	PTPRD	0.167286	0.123
clu_20758_NA	chr8	36412813	36419241	PTPRD	0.24501	0.123
clu_3686_NA	chr22	39088755	39115408	PTPRG	-0.188912	-0.152
clu_3686_NA	chr22	39088755	39104498	PTPRG	0.241591	-0.152
clu_17850_NA	chr14	973844	978478	PUF60	0.10388	-0.135
clu_29325_NA	chr11	96111272	96113185	RABEPK	-0.156019	0.139
clu_22904_NA	chr20	39328351	39330568	RAI14	0.17312	0.185
clu_30450_NA	chr16	60265620	60269110	RALGPS2	-0.199177	0.241
clu_30450_NA	chr16	60265620	60270733	RALGPS2	0.258947	0.241
clu_6239_NA	chr4	112784584	112785135	REPIN1	-0.176001	-0.148
clu_6239_NA	chr4	112783591	112784446	REPIN1	0.246948	-0.148
clu_22262_NA	chr9	76661293	76670344	REPS1	-0.142309	-0.126
clu_31448_NA	chr17	68552634	68552812	RHBDD3	-0.108398	-0.314
clu_31448_NA	chr17	68551551	68552478	RHBDD3	0.126691	-0.314
clu_31448_NA	chr17	68550880	68551467	RHBDD3	0.14887	-0.314
clu_31079_NA	chr17	52143357	52152538	RILPL1	-0.171618	-0.117
clu_6993_NA	chr7	18693687	18694194	SAFB2	-0.107803	0.154
clu_6993_NA	chr7	18691782	18692700	SAFB2	0.143079	0.154
clu_31051_NA	chr17	51012627	51021520	SCARB1	-0.225181	-0.145
clu_31051_NA	chr17	51016649	51021520	SCARB1	0.139783	-0.145
clu_14351_NA	chr23	47166872	47171993	SLC35B3	-0.120359	-0.154
clu_14351_NA	chr23	47166872	47170600	SLC35B3	0.114454	-0.154
clu_2200_NA	chr29	28520216	28522465	SLC37A2	-0.412781	-0.266
clu_2200_NA	chr29	28520485	28522465	SLC37A2	0.138409	-0.266
clu_2200_NA	chr29	28520216	28520429	SLC37A2	0.274372	-0.266
clu_31283_NA	chr17	61295495	61298218	SLC8B1	0.111111	-0.115
clu_31845_NA	chr26	16907581	16917812	SORBS1	-0.128254	-0.198
clu_5998_NA	chr4	93360405	93361093	STRIP2	0.160954	-0.139
clu_13032_NA	chr21	41575127	41580486	STRN3	0.101091	-0.172
clu_19726_NA	chr13	34641827	34658760	SVIL	-0.185114	-0.225
clu_19726_NA	chr13	34641827	34642518	SVIL	0.129792	-0.225
clu_21402_NA	chr8	86999160	87009929	SYK	0.170962	0.244
clu_1158_NA	chr10	76196373	76198315	SYNE2	-0.185832	-0.178
clu_1165_NA	chr10	76375066	76376523	SYNE2	-0.123817	-0.178
clu_1158_NA	chr10	76193773	76196194	SYNE2	0.188234	-0.178
clu_5358_NA	chr4	15016304	15017272	TAC1	-0.108073	-0.137
clu_5359_NA	chr4	15017295	15022527	TAC1	0.13208	-0.137
clu_20299_NA	chr13	65920206	65924146	TLDC2	-0.136716	-0.328
clu_20299_NA	chr13	65920206	65920363	TLDC2	0.129903	-0.328
clu_30528_NA	chr16	66161581	66165891	TRMT1L	-0.169809	-0.1
clu_30528_NA	chr16	66161581	66164372	TRMT1L	0.125071	-0.1
clu_17893_NA	chr14	1977073	1981857	TSNARE1	-0.213954	-0.315
clu_17893_NA	chr14	1979238	2010053	TSNARE1	0.10869	-0.315
clu_17893_NA	chr14	1975396	1979156	TSNARE1	0.209587	-0.315
clu_7272_NA	chr7	38421345	38427433	UIMC1	-0.118769	-0.104
clu_7272_NA	chr7	38460398	38467941	UIMC1	0.102263	-0.104
clu_3162_NA	chr28	29979142	29984462	VCL	-0.216131	-0.138
clu_3162_NA	chr28	29982459	29984462	VCL	0.114871	-0.138
clu_16854_NA	chr19	36319335	36319622	XYLT2	0.160946	-0.141
clu_16134_NA	chr19	17789654	17791870	ZNF207	-0.189877	-0.157
clu_16134_NA	chr19	17789654	17790645	ZNF207	0.113502	-0.157
clu_1552_NA	chr24	2381646	2382630	ZNF236	-0.208412	0.314
clu_1551_NA	chr24	2365757	2366434	ZNF236	-0.106939	0.314
clu_1551_NA	chr24	2366535	2367199	ZNF236	-0.10322	0.314
clu_1552_NA	chr24	2381683	2382630	ZNF236	0.208412	0.314
clu_1551_NA	chr24	2365757	2367199	ZNF236	0.210159	0.314
clu_1557_NA	chr24	2635192	2647526	ZNF516	-0.143469	-0.304
clu_1557_NA	chr24	2628484	2647526	ZNF516	-0.101929	-0.304
clu_1557_NA	chr24	2635192	2635920	ZNF516	0.120358	-0.304
clu_1557_NA	chr24	2635987	2647526	ZNF516	0.125554	-0.304
clu_21589_NA	chr8	103246310	103246851	ZNF618	-0.20745	0.217
clu_21589_NA	chr8	103236117	103246251	ZNF618	-0.106693	0.217
clu_21589_NA	chr8	103236117	103246851	ZNF618	0.314142	0.217

## Sheet: salivary gland
ID	CHR	START	END	Gene	ΔPSI(leafcutter)	ΔPSI(Rmats)
clu_32936_NA	chr6	60496050	60522480	LIMCH1	-0.323977	-0.159
clu_5701_NA	chr10	75840397	75886156	WDR89	-0.214934	-0.196
clu_27238_NA	chr3	97993506	98001419	SLC5A9	-0.198122	-0.176
clu_25409_NA	chr26	14709210	14714449	MYOF	-0.158533	-0.163
clu_20281_NA	chr5	60266304	60268799	AMDHD1	-0.136593	-0.164
clu_1803_NA	chr18	63884078	63898533	ZFP28	-0.125922	-0.118
clu_8144_NA	chr14	15519410	15523390	MTSS1	-0.102657	0.116
clu_19318_NA	chr25	35994788	35999643	AGFG2	0.11956	0.14
clu_27238_NA	chr3	97993506	98001148	SLC5A9	0.141077	-0.176
clu_12577_NA	chr15	30998228	31027056	ARHGEF12	0.150563	0.166
clu_27383_NA	chr3	102432554	102436840	PTPRF	0.150591	0.126
clu_26958_NA	chr3	66666572	66672609	DNAJB4	0.161462	-0.156
clu_32936_NA	chr6	60496050	60517435	LIMCH1	0.168592	-0.159
clu_5701_NA	chr10	75840397	75867066	WDR89	0.171025	-0.196
clu_8144_NA	chr14	15519410	15534097	MTSS1	0.17547	0.116
clu_32936_NA	chr6	60517470	60522480	LIMCH1	0.155385	-0.159
clu_17803_NA	chr17	39648305	39650031	RAPGEF2	-0.399495	-0.158
clu_18832_NA	chr27	15194800	15197323	ACSL1	-0.375729	-0.147
clu_5005_NA	chr19	55842274	55842935	ITGB4	-0.332838	-0.126
clu_21420_NA	chr5	82169821	82173096	PPFIBP1	-0.325719	-0.156
clu_24213_NA	chr9	101825176	101837232	FGFR1OP	-0.262429	-0.153
clu_4057_NA	chr19	35784933	35787717	SPAG9	-0.258206	-0.147
clu_11255_NA	chr7	16662738	16667541	MAP2K7	-0.251914	-0.105
clu_6938_NA	chr10	84717747	84718288	PAPLN	-0.246655	0.237
clu_17658_NA	chr17	6645517	6646882	SH3D19	-0.246619	0.321
clu_25258_NA	chr2	124444818	124445952	EPB41	-0.236938	0.141
clu_2305_NA	chr1	75942519	75950655	CCDC50	-0.220721	0.131
clu_27306_NA	chr3	21471776	21472210	ITGA10	-0.218451	0.109
clu_13814_NA	chr15	51018847	51021911	STIM1	-0.213687	-0.11
clu_2550_NA	chr1	108915179	108926366	MLF1	-0.209474	-0.135
clu_28017_NA	chr3	97993506	98001419	SLC5A9	-0.200983	-0.176
clu_15793_NA	chr8	55580534	55615800	TLE4	-0.187131	0.109
clu_22654_NA	chr24	60688173	60692918	RELCH	-0.16591	-0.174
clu_24819_NA	chr2	89509050	89510531	CLK1	-0.165267	-0.118
clu_6710_NA	chr10	65682631	65685205	DDHD1	-0.163955	0.185
clu_25258_NA	chr2	124446401	124468199	EPB41	-0.155026	-0.141
clu_2305_NA	chr1	75951179	75956109	CCDC50	-0.133152	0.131
clu_24656_NA	chr2	48207892	48225259	ORC4	-0.130091	0.022
clu_24656_NA	chr2	48181607	48207833	ORC4	-0.128326	0.178
clu_4965_NA	chr19	55567887	55571692	EXOC7	-0.127818	-0.1
clu_26362_NA	chr26	22331697	22332067	POLL	-0.12661	0.006
clu_6710_NA	chr10	65677602	65682548	DDHD1	-0.125218	0.185
clu_830_NA	chr18	46458483	46458882	U2AF1L4	-0.122005	-0.102
clu_10249_NA	chr4	93898038	93913488	KLHDC10	-0.117509	0.159
clu_13870_NA	chr15	52245982	52246512	ARAP1	-0.115288	0.1
clu_30680_NA	chr23	28721025	28721165	BOLA	-0.110919	-0.176
clu_13211_NA	chrX	123231659	123243653	BCLAF3	-0.107618	0.006
clu_2881_NA	chr1	145619264	145619685	PCBP3	-0.102653	0.112
clu_22654_NA	chr24	60693000	60693205	RELCH	-0.101687	0.045
clu_5005_NA	chr19	55842795	55842935	ITGB4	0.104078	-0.126
clu_28165_NA	chr3	102432554	102436840	PTPRF	0.104289	0.126
clu_25258_NA	chr2	124444818	124468199	EPB41	0.105429	0.141
clu_4814_NA	chr19	51485415	51485587	TEPSIN	0.109426	-0.132
clu_10249_NA	chr4	93862518	93913488	KLHDC10	0.112104	0.159
clu_9822_NA	chr4	31658784	31668001	FAM126A	0.114307	-0.104
clu_4057_NA	chr19	35786823	35787717	SPAG9	0.123757	-0.147
clu_27745_NA	chr3	66666572	66672609	DNAJB4	0.125133	-0.156
clu_21420_NA	chr5	82171504	82173096	PPFIBP1	0.125717	-0.156
clu_2550_NA	chr1	108919652	108926366	MLF1	0.127248	-0.135
clu_22654_NA	chr24	60688173	60692323	RELCH	0.127356	-0.174
clu_27306_NA	chr3	21472294	21472463	ITGA10	0.128561	0.109
clu_6074_NA	chr10	20928881	20931429	TINF2	0.128996	0.104
clu_22654_NA	chr24	60692405	60693205	RELCH	0.129658	0.148
clu_27198_NA	chr3	19490437	19497509	PI4KB	0.13085	0.131
clu_13814_NA	chr15	51018847	51020655	STIM1	0.143496	-0.11
clu_17803_NA	chr17	39649417	39650031	RAPGEF2	0.143889	-0.158
clu_28017_NA	chr3	98001297	98001419	SLC5A9	0.154249	-0.176
clu_11255_NA	chr7	16662738	16664606	MAP2K7	0.155602	-0.105
clu_19318_NA	chr25	1616032	1618643	TSC2	0.156689	0.162
clu_637_NA	chr18	36147610	36151327	TANGO6	0.165282	-0.132
clu_30680_NA	chr23	28720812	28720978	BOLA	0.1684	-0.176
clu_21420_NA	chr5	82169821	82171472	PPFIBP1	0.200002	-0.156
clu_20464_NA	chr25	42027264	42029657	PDGFA	0.206701	0.109
clu_13870_NA	chr15	52242507	52246512	ARAP1	0.209137	0.1
clu_24213_NA	chr9	101827730	101837232	FGFR1OP	0.21217	-0.153
clu_5005_NA	chr19	55842274	55842637	ITGB4	0.228761	-0.126
clu_17803_NA	chr17	39648305	39649394	RAPGEF2	0.255606	-0.158
clu_24656_NA	chr2	48181607	48225259	ORC4	0.258417	0.178
clu_6710_NA	chr10	65677602	65685205	DDHD1	0.289173	0.185
clu_2305_NA	chr1	75942519	75956109	CCDC50	0.353873	0.131
clu_18832_NA	chr27	15194947	15197323	ACSL1	0.375729	0.2

## Sheet: Sheet3
ID	CHR	START	END	Gene	ΔPSI(leafcutter)	ΔPSI(Rmats)
clu_27955_NA	chr6	71757343	71762273	AASDH	-0.120223	0.143
clu_15674_NA	chr17	55413157	55413867	ACAD10	0.127947	-0.173
clu_12781_NA	chr15	42379290	42379718	ADM	0.119121	0.173
clu_20903_NA	chr9	102348180	102350867	AFDN	0.213272	0.367
clu_19730_NA	chr21	16522106	16527712	AKAP13	-0.12631	-0.152
clu_19730_NA	chr21	16522106	16526861	AKAP13	0.134877	-0.152
clu_773_NA	chr18	46681932	46683147	ALKBH6	-0.130219	0.07
clu_12529_NA	chr15	16978535	16998685	ALKBH8	-0.259482	0.108
clu_23715_NA	chr3	33824644	33824869	AMPD2	0.214584	-0.225
clu_24834_NA	chr29	36305036	36306071	APLP2	-0.110539	0.143
clu_24834_NA	chr29	36305036	36309129	APLP2	0.115364	0.143
clu_11384_NA	chr7	52748513	52749235	ARAP3	-0.151235	-0.273
clu_25594_NA	chr28	7950947	7970832	ARID4B	-0.169912	-0.225
clu_22904_NA	chr26	41780090	41808021	ATE1	-0.265574	-0.283
clu_22904_NA	chr26	41780090	41806965	ATE1	0.265574	-0.283
clu_2061_NA	chr1	73116142	73124182	ATP13A3	-0.162404	-0.147
clu_14895_NA	chr16	51392072	51392281	C16H1orf159	-0.160779	0.184
clu_14895_NA	chr16	51392072	51393569	C16H1orf159	0.259022	0.184
clu_18694_NA	chr5	103273968	103280836	C1RL	0.117534	0.061
clu_6426_NA	chr8	51076523	51090010	CARNMT1	-0.115071	-0.152
clu_6426_NA	chr8	51076523	51077487	CARNMT1	-0.104508	-0.152
clu_11951_NA	chrX	51027941	51031165	CENPI	0.187869	-0.118
clu_14032_NA	chr13	64727587	64729353	CEP250	0.100656	-0.141
clu_7664_NA	chr11	63451336	63455155	CEP68	0.318178	-0.233
clu_6437_NA	chr8	54182173	54183357	CEP78	0.137973	0.218
clu_26809_NA	chr22	7768095	7772950	CLASP2	-0.147953	0.367
clu_26809_NA	chr22	7768095	7778352	CLASP2	0.296729	0.367
clu_15577_NA	chr17	53056157	53057593	CLIP1	-0.145966	0.169
clu_15577_NA	chr17	53056157	53064930	CLIP1	0.148959	0.169
clu_15577_NA	chr17	53056157	53061190	CLIP1	0.151255	0.169
clu_14435_NA	chr16	5429820	5430444	CR2	0.200723	0.217
clu_21897_NA	chr2	126797975	126799253	CRYBG2	-0.148068	0.155
clu_25621_NA	chr28	13558234	13562902	CSGALNACT2	-0.129255	-0.27
clu_13410_NA	chr13	18322308	18340688	CUL2	0.146407	0.235
clu_7355_NA	chr11	21186572	21188041	DHX57	-0.187158	-0.203
clu_20424_NA	chr9	23085876	23088314	DOP1A	-0.224812	-0.158
clu_20424_NA	chr9	23085876	23086599	DOP1A	0.111109	-0.158
clu_14485_NA	chr16	25191547	25224131	DUSP10	0.27566	-0.109
clu_7372_NA	chr11	24674738	24674931	EML4	-0.126391	0.271
clu_7372_NA	chr11	24674738	24688846	EML4	0.268681	0.271
clu_19533_NA	chr24	43494461	43499488	FAM210A	-0.35376	0.305
clu_19531_NA	chr24	43487902	43493945	FAM210A	-0.105974	-0.14
clu_19533_NA	chr24	43494461	43500129	FAM210A	0.303439	0.305
clu_27077_NA	chr22	43159763	43163537	FLNB	-0.225079	-0.125
clu_22305_NA	chr20	35309679	35312430	FYB1	0.163418	0.218
clu_12347_NA	chrX	112861416	112866578	GK	-0.332905	-0.282
clu_12347_NA	chrX	112861416	112863219	GK	0.168658	-0.282
clu_15021_NA	chr16	63475825	63477328	GLUL	-0.140998	0.101
clu_15021_NA	chr16	63475825	63478505	GLUL	0.143065	0.101
clu_28118_NA	chr6	98300234	98331640	GPAT3	-0.103191	-0.3
clu_28106_NA	chr6	98195209	98196534	HELQ	0.197599	-0.11
clu_4532_NA	chr19	63173181	63182473	HELZ	0.165736	-0.121
clu_26923_NA	chr22	16832411	16833932	IL17RC	-0.126154	-0.305
clu_10015_NA	chr7	3473238	3473777	JMJD4	0.154844	-0.129
clu_16905_NA	chr25	17308128	17310326	KNOP1	0.117246	0.228
clu_17831_NA	chr5	28692150	28692785	LETMD1	0.111112	0.25
clu_16484_NA	chr25	261388	263256	LUC7L	0.168152	0.152
clu_2974_NA	chr19	19490996	19492657	LYRM9	-0.209703	0.222
clu_2974_NA	chr19	19490996	19503167	LYRM9	0.107415	0.222
clu_19704_NA	chr21	6869708	6873406	MEF2A	-0.139522	0.101
clu_19704_NA	chr21	6869708	6887421	MEF2A	0.25336	0.101
clu_22970_NA	chr26	48818775	48870432	MGMT	0.294234	0.165
clu_25753_NA	chr28	29414350	29415014	MSS51	0.11948	0.2
clu_5812_NA	chr10	62217129	62218363	MYEF2	0.160244	-0.128
clu_23941_NA	chr3	57684476	57687311	ODF2L	-0.120006	-0.214
clu_2066_NA	chr1	73847742	73848405	OPA1	-0.133541	0.24
clu_2066_NA	chr1	73847742	73849094	OPA1	0.261631	0.24
clu_21234_NA	chr2	48181607	48225259	ORC4	-0.106749	-0.102
clu_21234_NA	chr2	48181607	48207833	ORC4	0.11795	-0.102
clu_9482_NA	chr4	70985251	70988449	OSBPL3	-0.142863	0.212
clu_24181_NA	chr3	94582488	94614894	OSBPL9	-0.196035	-0.015
clu_24180_NA	chr3	94565159	94568885	OSBPL9	-0.154646	0.197
clu_24180_NA	chr3	94565159	94579467	OSBPL9	0.294681	0.197
clu_4195_NA	chr19	50986911	50987106	PCYT2	-0.104545	0.121
clu_4195_NA	chr19	50986911	50987598	PCYT2	0.223211	0.121
clu_17629_NA	chr25	42027264	42029657	PDGFA	0.254744	0.223
clu_2224_NA	chr1	97204380	97222403	PHC3	-0.326478	-0.111
clu_23304_NA	chr3	15660181	15662636	PMVK	-0.114842	0.12
clu_8484_NA	chr11	106444853	106445192	PNPLA7	-0.243898	0.159
clu_20250_NA	chr21	66804406	66809289	PPP2R5C	-0.207237	-0.019
clu_20250_NA	chr21	66804406	66815211	PPP2R5C	0.130252	-0.019
clu_17323_NA	chr25	34651861	34657270	PRKRIP1	0.110869	-0.005
clu_12341_NA	chrX	104999444	105008452	RPGR	-0.177732	0.264
clu_12341_NA	chrX	104999444	105018783	RPGR	0.177732	0.264
clu_13779_NA	chr13	54057289	54057535	RTEL1	0.127027	0.28
clu_15529_NA	chr17	52247516	52248099	SBNO1	-0.108764	0.162
clu_15958_NA	chr17	69406180	69408733	SEC14L2	0.113142	0.191
clu_23085_NA	chr3	8855032	8856251	SLAMF7	-0.135696	-0.23
clu_22408_NA	chr20	71294782	71299240	SLC12A7	-0.16208	-0.158
clu_5311_NA	chr10	21576832	21577187	SLC22A17	0.10163	0.198
clu_15984_NA	chr17	69947855	69948588	SMTN	0.123038	0.14
clu_21396_NA	chr2	88960694	88982839	SPATS2L	-0.359005	-0.214
clu_21396_NA	chr2	88960694	88981273	SPATS2L	0.243169	-0.214
clu_18136_NA	chr5	56195642	56197935	STAC3	-0.119555	-0.305
clu_27980_NA	chr6	83308125	83312845	STAP1	-0.158857	-0.198
clu_27979_NA	chr6	83300756	83306226	STAP1	0.151637	-0.125
clu_15473_NA	chr17	46350566	46355687	STX2	-0.105329	-0.326
clu_22836_NA	chr26	33659010	33659604	TCF7L2	0.135656	0.003
clu_2024_NA	chr1	70901013	70906305	TCTEX1D2	0.103836	0.159
clu_6579_NA	chr8	65275649	65280109	TEX10	-0.11619	-0.012
clu_17527_NA	chr25	38906667	38909072	TNRC18	0.215594	0.268
clu_15010_NA	chr16	61127618	61136224	TOR1AIP1	0.193726	0.202
clu_20131_NA	chr21	55191296	55198300	TP53BP1	-0.236704	-0.199
clu_20131_NA	chr21	55191296	55196249	TP53BP1	0.179646	-0.199
clu_22195_NA	chr20	13910702	13916066	TRAPPC13	-0.120306	-0.147
clu_25561_NA	chr28	3675084	3689424	TTC13	-0.23587	0.33
clu_25561_NA	chr28	3675084	3677772	TTC13	0.134583	0.33
clu_24751_NA	chr29	26152676	26158119	UEVLD	-0.17288	0.119
clu_15641_NA	chr17	54373138	54377392	VPS29	-0.15896	-0.283
clu_12222_NA	chrX	87157001	87157387	WDR45,PRAF2	-0.184909	0.216
clu_12222_NA	chrX	87157001	87157619	WDR45,PRAF2	0.104096	0.216
clu_18841_NA	chr5	107664434	107666799	WNK1	-0.132453	-0.204
clu_4793_NA	chr12	35719225	35724181	XPO4	-0.109909	0.214
clu_4793_NA	chr12	35719225	35724443	XPO4	0.253852	0.214
clu_27659_NA	chr6	13020462	13021250	ZGRF1	-0.250892	0.108
clu_24495_NA	chr3	110609434	110622822	ZMYM1	-0.124415	-0.156
clu_6030_NA	chr10	85278008	85293755	ZNF410	-0.182624	-0.139
clu_7260_NA	chr11	13220296	13221040	ZNF638	-0.10797	0.33
clu_7260_NA	chr11	13220296	13228145	ZNF638	0.129351	0.33
clu_11061_NA	chr7	42636585	42637126	ZNF692	0.103789	-0.127
