# Supplementary material for: Identification of Alternative Splicing Events Associated with Paratuberculosis in Dairy Cattle Using Multi-Tissue RNA Sequencing Data
Source: Genes (Basel). 2022 Mar 11;13(3):497. doi: 10.3390/genes13030497 (PMC8948961; doi:10.3390/genes13030497)
Supplement: Supplementary file 1 [file genes-13-00497-s001.zip › Supplementary Material/Table S2. Correlation analysis between DESF and DEAS.xlsx]

## Sheet: Table S2. Correlation analysis 
SF	AS	cor	pvalue	Regulation
ALYREF	CLASP2-1	-0.99873	0.00126998	negative
ALYREF	CLASP2-2	-0.99873	0.00126998	negative
ALYREF	CR2	-0.999935	6.5e-05	negative
ALYREF	DHX57	0.999037	0.000962891	postive
ALYREF	FYB1	-0.995842	0.00415783	negative
ALYREF	VPS29	0.998035	0.00196534	postive
BAG2	ADM	0.999916	8.35e-05	postive
BAG2	AFDN	0.991414	0.00858552	postive
BAG2	GK-1	-0.990572	0.00942812	negative
BAG2	GK-2	-0.990572	0.00942812	negative
BAG2	OPA1-1	0.993727	0.00627258	postive
BAG2	OPA1-2	0.993727	0.00627258	postive
BAG2	PCYT2-1	0.99458	0.00541973	postive
BAG2	PCYT2-2	0.99458	0.00541973	postive
BAG2	SEC14L2	0.997787	0.00221297	postive
BAG2	TEX10	-0.997293	0.00270679	negative
BAG2	TRAPPC13	-0.993574	0.00642567	negative
BAG2	ZNF638-1	0.994021	0.005979	postive
BAG2	ZNF638-2	0.994021	0.005979	postive
BUB3	ADM	0.991426	0.00857422	postive
BUB3	CEP250	-0.992059	0.00794099	negative
BUB3	GK-1	-0.998612	0.00138841	negative
BUB3	GK-2	-0.998612	0.00138841	negative
BUB3	OPA1-1	0.997287	0.00271276	postive
BUB3	OPA1-2	0.997287	0.00271276	postive
BUB3	OSBPL3	0.996234	0.00376616	postive
BUB3	OSBPL9-2	0.998451	0.00154893	postive
BUB3	OSBPL9-3	0.998451	0.00154893	postive
BUB3	PCYT2-1	0.998065	0.00193467	postive
BUB3	PCYT2-2	0.998065	0.00193467	postive
BUB3	TEX10	-0.998142	0.00185797	negative
BUB3	ZNF638-1	0.998751	0.00124902	postive
BUB3	ZNF638-2	0.998751	0.00124902	postive
C1QBP	EXOC7	-0.954109	0.00311068	negative
C1QBP	KIF2C-1	0.912864	0.0110581	postive
C1QBP	KIF2C-2	0.912864	0.0110581	postive
C1QBP	MYNN-1	0.90726	0.0125022	postive
C1QBP	MYNN-2	0.90726	0.0125022	postive
C1QBP	MYNN-3	0.90726	0.0125022	postive
C1QBP	NRM	-0.947853	0.00400808	negative
C1QBP	RABEPK	0.917766	0.0098657	postive
C1QBP	ZNF618-1	0.993501	6.32e-05	postive
C1QBP	ZNF618-2	0.993501	6.32e-05	postive
C1QBP	ZNF618-3	0.993501	6.32e-05	postive
C1QBP	CARNMT1-1	-0.995902	0.00409753	negative
C1QBP	CARNMT1-2	-0.995902	0.00409753	negative
C1QBP	CEP250	-0.999194	0.000806158	negative
C1QBP	EML4-1	0.998534	0.00146642	postive
C1QBP	EML4-2	0.998534	0.00146642	postive
C1QBP	IL17RC	-0.999771	0.000228709	negative
C1QBP	OSBPL9-2	0.990643	0.00935742	postive
C1QBP	OSBPL9-3	0.990643	0.00935742	postive
CCDC12	SLC5A9-1	0.74062	0.0024472	postive
CCDC12	SLC5A9-2	0.74062	0.0024472	postive
CELF1	CLASP2-1	-0.99089	0.00910986	negative
CELF1	CLASP2-2	-0.99089	0.00910986	negative
CELF1	CR2	-0.993138	0.0068617	negative
CELF1	DHX57	0.998059	0.00194121	postive
CELF1	VPS29	0.991462	0.00853807	postive
CELF2	DHX57	0.99618	0.00382005	postive
CELF2	TRAPPC13	0.991976	0.00802354	postive
CHERP	CLASP2-1	-0.995605	0.00439501	negative
CHERP	CLASP2-2	-0.995605	0.00439501	negative
CHERP	CR2	-0.997411	0.00258904	negative
CHERP	DHX57	0.999855	0.000145405	postive
CHERP	VPS29	0.995637	0.00436333	postive
CLK1	MEF2A-1	0.995115	0.00488466	postive
CLK1	MEF2A-2	0.995115	0.00488466	postive
DDX27	CLASP2-1	0.990908	0.00909237	postive
DDX27	CLASP2-2	0.990908	0.00909237	postive
DDX27	CR2	0.993154	0.00684555	postive
DDX27	DHX57	-0.998067	0.00193261	negative
DDX27	VPS29	-0.991478	0.00852223	negative
DDX5	RELCH-2	-0.721217	0.00360162	negative
DDX5	RELCH-4	-0.721217	0.00360162	negative
DDX5	BAZ2B	0.919875	0.00937292	postive
DDX5	CBFA2T3	0.996419	1.92e-05	postive
DDX5	CDK5RAP1-1	0.992327	8.81e-05	postive
DDX5	CDK5RAP1-2	0.992327	8.81e-05	postive
DDX5	COPG2	-0.928279	0.00753139	negative
DDX5	KIF2C-1	0.909423	0.0119348	postive
DDX5	KIF2C-2	0.909423	0.0119348	postive
DDX5	N4BP2	0.938981	0.00547142	postive
DDX5	NUDT16-1	0.983109	0.000425557	postive
DDX5	NUDT16-2	0.983109	0.000425557	postive
DDX5	NUDT16-3	0.983109	0.000425557	postive
DDX5	PUF60	-0.937716	0.00569806	negative
DDX5	RABEPK	0.984901	0.000340229	postive
DDX5	SAFB2-1	0.901963	0.0139458	postive
DDX5	SAFB2-2	0.901963	0.0139458	postive
DDX5	STRN3	-0.969846	0.0013502	negative
DHX15	C1RL	-0.990148	0.00985246	negative
DHX9	CEP250	-0.996966	0.00303413	negative
DHX9	GK-1	-0.997098	0.0029022	negative
DHX9	GK-2	-0.997098	0.0029022	negative
DHX9	IL17RC	-0.990291	0.0097092	negative
DHX9	OPA1-1	0.994171	0.00582927	postive
DHX9	OPA1-2	0.994171	0.00582927	postive
DHX9	OSBPL3	0.994526	0.00547379	postive
DHX9	OSBPL9-2	0.999027	0.000973225	postive
DHX9	OSBPL9-3	0.999027	0.000973225	postive
DHX9	PCYT2-1	0.994919	0.00508144	postive
DHX9	PCYT2-2	0.994919	0.00508144	postive
DHX9	TEX10	-0.994048	0.00595164	negative
DHX9	ZNF638-1	0.996048	0.00395182	postive
DHX9	ZNF638-2	0.996048	0.00395182	postive
FUBP1	ADM	0.993449	0.0065511	postive
FUBP1	GK-1	-0.998596	0.00140383	negative
FUBP1	GK-2	-0.998596	0.00140383	negative
FUBP1	OPA1-1	0.997825	0.00217511	postive
FUBP1	OPA1-2	0.997825	0.00217511	postive
FUBP1	OSBPL3	0.996287	0.0037135	postive
FUBP1	OSBPL9-2	0.997716	0.0022844	postive
FUBP1	OSBPL9-3	0.997716	0.0022844	postive
FUBP1	PCYT2-1	0.998613	0.001387	postive
FUBP1	PCYT2-2	0.998613	0.001387	postive
FUBP1	SEC14L2	0.990853	0.00914673	postive
FUBP1	TEX10	-0.999016	0.000983997	negative
FUBP1	ZNF638-1	0.999145	0.000854741	postive
FUBP1	ZNF638-2	0.999145	0.000854741	postive
FUS	CLASP2-1	-0.992786	0.00721375	negative
FUS	CLASP2-2	-0.992786	0.00721375	negative
FUS	CR2	-0.994879	0.00512115	negative
FUS	DHX57	0.998926	0.00107379	postive
FUS	VPS29	0.993168	0.00683248	postive
GPATCH3	CLASP2-1	-0.993467	0.00653274	negative
GPATCH3	CLASP2-2	-0.993467	0.00653274	negative
GPATCH3	CR2	-0.993421	0.00657896	negative
GPATCH3	FYB1	-0.998886	0.0011137	negative
GPATCH3	TOR1AIP1	-0.997336	0.00266372	negative
GPATCH3	VPS29	0.991283	0.0087165	postive
HNRNPA1	ARAP1	-0.97875	0.000672528	negative
HNRNPA1	BAZ2B	0.945586	0.00436071	postive
HNRNPA1	CAMK4	-0.920827	0.0091544	negative
HNRNPA1	EEA1	-0.931949	0.0067888	negative
HNRNPA1	METTL21A-1	0.927355	0.00772417	postive
HNRNPA1	METTL21A-2	0.927355	0.00772417	postive
HNRNPA1	NTAN1	0.94346	0.00470486	postive
HNRNPA1	PUF60	-0.920791	0.00916251	negative
HNRNPA1	RILPL1	-0.932304	0.00671891	negative
HNRNPA1	ZNF236-1	0.92048	0.00923375	postive
HNRNPA1	ZNF236-2	0.92048	0.00923375	postive
HNRNPA1	ZNF236-3	0.92048	0.00923375	postive
HNRNPA1	ZNF516-1	-0.943225	0.00474365	negative
HNRNPA1	ZNF516-2	-0.943225	0.00474365	negative
HNRNPA1	ZNF516-3	-0.943225	0.00474365	negative
HNRNPA1	ADM	0.999921	7.95e-05	postive
HNRNPA1	AFDN	0.991398	0.0086015	postive
HNRNPA1	GK-1	-0.990716	0.00928371	negative
HNRNPA1	GK-2	-0.990716	0.00928371	negative
HNRNPA1	OPA1-1	0.993834	0.00616617	postive
HNRNPA1	OPA1-2	0.993834	0.00616617	postive
HNRNPA1	PCYT2-1	0.994686	0.00531389	postive
HNRNPA1	PCYT2-2	0.994686	0.00531389	postive
HNRNPA1	SEC14L2	0.997786	0.00221362	postive
HNRNPA1	TEX10	-0.997377	0.00262325	negative
HNRNPA1	TRAPPC13	-0.993497	0.0065032	negative
HNRNPA1	ZNF638-1	0.994137	0.00586258	postive
HNRNPA1	ZNF638-2	0.994137	0.00586258	postive
HNRNPAB	BAZ2B	0.909854	0.0118231	postive
HNRNPAB	CBFA2T3	0.953397	0.00320716	postive
HNRNPAB	CDK5RAP1-1	0.920162	0.00930681	postive
HNRNPAB	CDK5RAP1-2	0.920162	0.00930681	postive
HNRNPAB	KIF2C-1	0.951993	0.00340172	postive
HNRNPAB	KIF2C-2	0.951993	0.00340172	postive
HNRNPAB	N4BP2	0.952176	0.00337599	postive
HNRNPAB	NPNT-1	-0.920039	0.00933494	negative
HNRNPAB	NPNT-2	-0.920039	0.00933494	negative
HNRNPAB	NUDT16-1	0.934761	0.00624537	postive
HNRNPAB	NUDT16-2	0.934761	0.00624537	postive
HNRNPAB	NUDT16-3	0.934761	0.00624537	postive
HNRNPAB	RABEPK	0.977431	0.000758313	postive
HNRNPAB	SAFB2-1	0.92441	0.00835482	postive
HNRNPAB	SAFB2-2	0.92441	0.00835482	postive
HNRNPAB	STRN3	-0.966776	0.00163742	negative
HNRNPAB	SVIL-1	-0.968042	0.00151564	negative
HNRNPAB	SVIL-2	-0.968042	0.00151564	negative
HNRNPDL	CEP250	-0.998937	0.00106345	negative
HNRNPDL	EML4-1	0.991212	0.00878832	postive
HNRNPDL	EML4-2	0.991212	0.00878832	postive
HNRNPDL	GK-1	-0.994831	0.00516917	negative
HNRNPDL	GK-2	-0.994831	0.00516917	negative
HNRNPDL	IL17RC	-0.99421	0.00579045	negative
HNRNPDL	OPA1-1	0.99085	0.00915027	postive
HNRNPDL	OPA1-2	0.99085	0.00915027	postive
HNRNPDL	OSBPL3	0.992135	0.00786542	postive
HNRNPDL	OSBPL9-2	0.998136	0.00186362	postive
HNRNPDL	OSBPL9-3	0.998136	0.00186362	postive
HNRNPDL	PCYT2-1	0.991577	0.00842337	postive
HNRNPDL	PCYT2-2	0.991577	0.00842337	postive
HNRNPDL	TEX10	-0.990083	0.0099174	negative
HNRNPDL	ZNF638-1	0.992998	0.00700217	postive
HNRNPDL	ZNF638-2	0.992998	0.00700217	postive
HNRNPH2	CCDC50-1	-0.724069	0.00340934	negative
HNRNPH2	CCDC50-2	-0.724069	0.00340934	negative
HNRNPH2	CCDC50-3	-0.724069	0.00340934	negative
HNRNPH2	EPB41-1	-0.70105	0.0052164	negative
HNRNPH2	EPB41-3	-0.70105	0.0052164	negative
HNRNPL	FYB1	0.993186	0.00681357	postive
HNRNPL	TOR1AIP1	0.996189	0.00381051	postive
HNRNPL	TP53BP1-1	-0.990045	0.00995521	negative
HNRNPL	TP53BP1-2	-0.990045	0.00995521	negative
HNRNPL	WNK1	-0.990624	0.00937617	negative
HNRNPM	CBFA2T3	0.909344	0.0119551	postive
HNRNPM	N4BP2	0.942437	0.00487483	postive
HNRNPM	NPNT-1	-0.930464	0.00708473	negative
HNRNPM	NPNT-2	-0.930464	0.00708473	negative
HNRNPM	NUDT16-1	0.931652	0.0068476	postive
HNRNPM	NUDT16-2	0.931652	0.0068476	postive
HNRNPM	NUDT16-3	0.931652	0.0068476	postive
HNRNPM	STRN3	-0.963883	0.00193306	negative
HNRNPM	ADM	-0.994633	0.00536675	negative
HNRNPM	SEC14L2	-0.992917	0.00708252	negative
HNRNPM	TRAPPC13	0.99535	0.00464966	postive
HNRNPR	CLASP2-1	-0.998431	0.00156855	negative
HNRNPR	CLASP2-2	-0.998431	0.00156855	negative
HNRNPR	CR2	-0.999748	0.000252045	negative
HNRNPR	DHX57	0.999468	0.000531956	postive
HNRNPR	FYB1	-0.994799	0.0052008	negative
HNRNPR	VPS29	0.99787	0.00212959	postive
HNRNPU	FYB1	-0.993976	0.00602365	negative
HNRNPU	TOR1AIP1	-0.996543	0.00345714	negative
ILF3	CEP250	-0.997438	0.00256164	negative
ILF3	GK-1	-0.996727	0.00327299	negative
ILF3	GK-2	-0.996727	0.00327299	negative
ILF3	IL17RC	-0.99115	0.00884958	negative
ILF3	OPA1-1	0.99359	0.00641004	postive
ILF3	OPA1-2	0.99359	0.00641004	postive
ILF3	OSBPL3	0.99413	0.00586959	postive
ILF3	OSBPL9-2	0.99893	0.00106992	postive
ILF3	OSBPL9-3	0.99893	0.00106992	postive
ILF3	PCYT2-1	0.994334	0.00566631	postive
ILF3	PCYT2-2	0.994334	0.00566631	postive
ILF3	TEX10	-0.993339	0.00666073	negative
ILF3	ZNF638-1	0.995521	0.00447858	postive
ILF3	ZNF638-2	0.995521	0.00447858	postive
JUP	DDHD1-1	-0.732622	0.00288081	negative
JUP	DDHD1-2	-0.732622	0.00288081	negative
JUP	DDHD1-3	-0.732622	0.00288081	negative
KHDRBS1	ADM	0.991718	0.00828184	postive
KHDRBS1	CEP250	-0.991771	0.00822867	negative
KHDRBS1	GK-1	-0.998626	0.00137429	negative
KHDRBS1	GK-2	-0.998626	0.00137429	negative
KHDRBS1	OPA1-1	0.997377	0.00262314	postive
KHDRBS1	OPA1-2	0.997377	0.00262314	postive
KHDRBS1	OSBPL3	0.996257	0.00374278	postive
KHDRBS1	OSBPL9-2	0.998367	0.00163314	postive
KHDRBS1	OSBPL9-3	0.998367	0.00163314	postive
KHDRBS1	PCYT2-1	0.998156	0.00184366	postive
KHDRBS1	PCYT2-2	0.998156	0.00184366	postive
KHDRBS1	TEX10	-0.998278	0.0017224	negative
KHDRBS1	ZNF638-1	0.998821	0.00117895	postive
KHDRBS1	ZNF638-2	0.998821	0.00117895	postive
LSM2	ADM	0.998626	0.00137376	postive
LSM2	AFDN	0.990953	0.00904737	postive
LSM2	SEC14L2	0.996691	0.00330933	postive
LSM2	TEX10	-0.992752	0.00724849	negative
LSM2	TRAPPC13	-0.995629	0.00437089	negative
MFSD11	CLASP2-1	-0.997768	0.00223169	negative
MFSD11	CLASP2-2	-0.997768	0.00223169	negative
MFSD11	CR2	-0.999247	0.000752738	negative
MFSD11	DHX57	0.999869	0.000130833	postive
MFSD11	FYB1	-0.993051	0.00694934	negative
MFSD11	VPS29	0.997403	0.00259661	postive
MOV10	DDHD1-1	-0.784546	0.000891659	negative
MOV10	DDHD1-2	-0.784546	0.000891659	negative
MOV10	DDHD1-3	-0.784546	0.000891659	negative
MOV10	ACAD10	-0.996759	0.00324062	negative
MOV10	C16H1orf159-1	0.995766	0.00423363	postive
MOV10	C16H1orf159-2	0.995766	0.00423363	postive
MOV10	CLIP1-1	0.997453	0.00254673	postive
MOV10	CLIP1-2	0.997453	0.00254673	postive
MOV10	CLIP1-3	0.997453	0.00254673	postive
MOV10	CSGALNACT2	-0.990997	0.00900264	negative
MOV10	GPAT3	-0.994072	0.00592805	negative
MOV10	STAC3	-0.993627	0.00637311	negative
MOV10	ZNF692	-0.991352	0.00864783	negative
MYEF2	DECR2	-0.968253	0.00149577	negative
MYEF2	HES4-1	0.927239	0.00774868	postive
MYEF2	HES4-2	0.927239	0.00774868	postive
MYEF2	LAYN	-0.936007	0.00601159	negative
MYEF2	METTL21A-1	0.930789	0.00701946	postive
MYEF2	METTL21A-2	0.930789	0.00701946	postive
PPIL1	CLASP2-1	-0.998796	0.00120408	negative
PPIL1	CLASP2-2	-0.998796	0.00120408	negative
PPIL1	CR2	-0.99962	0.000379718	negative
PPIL1	DHX57	0.996621	0.00337937	postive
PPIL1	FYB1	-0.998444	0.00155641	negative
PPIL1	TOR1AIP1	-0.991604	0.00839559	negative
PPIL1	VPS29	0.997644	0.00235578	postive
PRMT5	MATK-1	0.90052	0.0143523	postive
PRMT5	MATK-2	0.90052	0.0143523	postive
PRMT5	MATK-3	0.90052	0.0143523	postive
PRMT5	MYNN-1	0.920546	0.00921852	postive
PRMT5	MYNN-2	0.920546	0.00921852	postive
PRMT5	MYNN-3	0.920546	0.00921852	postive
PRMT5	RABEPK	0.902413	0.0138202	postive
PRMT5	ZNF618-1	0.961054	0.00224559	postive
PRMT5	ZNF618-2	0.961054	0.00224559	postive
PRMT5	ZNF618-3	0.961054	0.00224559	postive
PRPF19	CLASP2-1	0.997346	0.00265365	postive
PRPF19	CLASP2-2	0.997346	0.00265365	postive
PRPF19	CR2	0.998904	0.0010955	postive
PRPF19	DHX57	-0.999967	3.32e-05	negative
PRPF19	FYB1	0.992099	0.00790101	postive
PRPF19	VPS29	-0.997077	0.00292274	negative
PRPF39	RELCH-2	-0.740241	0.00246648	negative
PRPF39	RELCH-4	-0.740241	0.00246648	negative
PRPF4B	FGFR1OP-1	-0.745309	0.0022181	negative
PRPF4B	FGFR1OP-2	-0.745309	0.0022181	negative
PRPF4B	PPFIBP1-1	-0.796577	0.000649618	negative
PRPF4B	PPFIBP1-2	-0.796577	0.000649618	negative
PRPF4B	PPFIBP1-3	-0.796577	0.000649618	negative
PRPF4B	SPAG9-1	-0.718456	0.00379571	negative
PRPF4B	SPAG9-2	-0.718456	0.00379571	negative
PSEN1	PBX4	-0.952981	0.00326423	negative
PSEN1	ADM	0.996843	0.00315712	postive
PSEN1	GK-1	-0.997647	0.002353	negative
PSEN1	GK-2	-0.997647	0.002353	negative
PSEN1	OPA1-1	0.998053	0.00194651	postive
PSEN1	OPA1-2	0.998053	0.00194651	postive
PSEN1	OSBPL3	0.995484	0.00451565	postive
PSEN1	OSBPL9-2	0.995235	0.00476516	postive
PSEN1	OSBPL9-3	0.995235	0.00476516	postive
PSEN1	PCYT2-1	0.998862	0.00113781	postive
PSEN1	PCYT2-2	0.998862	0.00113781	postive
PSEN1	SEC14L2	0.994383	0.00561659	postive
PSEN1	TEX10	-0.999959	4.07e-05	negative
PSEN1	ZNF638-1	0.999068	0.000932472	postive
PSEN1	ZNF638-2	0.999068	0.000932472	postive
PTBP1	ADM	0.995574	0.00442628	postive
PTBP1	SEC14L2	0.993817	0.00618303	postive
PTBP1	TRAPPC13	-0.995604	0.00439571	negative
RBM14	CEP250	-0.993589	0.00641065	negative
RBM14	GK-1	-0.998435	0.00156474	negative
RBM14	GK-2	-0.998435	0.00156474	negative
RBM14	OPA1-1	0.996684	0.00331578	postive
RBM14	OPA1-2	0.996684	0.00331578	postive
RBM14	OSBPL3	0.996005	0.0039946	postive
RBM14	OSBPL9-2	0.998831	0.00116941	postive
RBM14	OSBPL9-3	0.998831	0.00116941	postive
RBM14	PCYT2-1	0.997454	0.00254556	postive
RBM14	PCYT2-2	0.997454	0.00254556	postive
RBM14	TEX10	-0.997279	0.00272076	negative
RBM14	ZNF638-1	0.998258	0.00174165	postive
RBM14	ZNF638-2	0.998258	0.00174165	postive
RBM47	CLASP2-1	0.998895	0.00110539	postive
RBM47	CLASP2-2	0.998895	0.00110539	postive
RBM47	CR2	0.99979	0.00021036	postive
RBM47	DHX57	-0.997179	0.00282065	negative
RBM47	FYB1	0.998072	0.00192788	postive
RBM47	TOR1AIP1	0.990804	0.00919575	postive
RBM47	VPS29	-0.997827	0.0021726	negative
RBMX	ADM	0.999899	0.000100538	postive
RBMX	AFDN	0.991202	0.00879792	postive
RBMX	GK-1	-0.99193	0.00807027	negative
RBMX	GK-2	-0.99193	0.00807027	negative
RBMX	OPA1-1	0.994713	0.0052869	postive
RBMX	OPA1-2	0.994713	0.0052869	postive
RBMX	OSBPL3	0.990072	0.00992779	postive
RBMX	PCYT2-1	0.99556	0.00443971	postive
RBMX	PCYT2-2	0.99556	0.00443971	postive
RBMX	SEC14L2	0.997724	0.00227567	postive
RBMX	TEX10	-0.998055	0.00194518	negative
RBMX	TRAPPC13	-0.992759	0.00724077	negative
RBMX	ZNF638-1	0.995105	0.00489534	postive
RBMX	ZNF638-2	0.995105	0.00489534	postive
RNF34	ADM	-0.991133	0.00886745	negative
RNF34	DHX57	0.993463	0.00653676	postive
RNF34	TRAPPC13	0.993979	0.00602121	postive
RNPS1	MEF2A-1	0.998983	0.00101724	postive
RNPS1	MEF2A-2	0.998983	0.00101724	postive
RNPS1	UEVLD	0.997018	0.00298172	postive
RNPS1	WNK1	-0.999658	0.000342092	negative
RNPS1	XPO4-1	0.99501	0.00498979	postive
RNPS1	XPO4-2	0.99501	0.00498979	postive
SF3A2	CLASP2-1	0.997375	0.00262501	postive
SF3A2	CLASP2-2	0.997375	0.00262501	postive
SF3A2	CR2	0.998928	0.00107187	postive
SF3A2	DHX57	-0.999963	3.74e-05	negative
SF3A2	FYB1	0.992161	0.0078388	postive
SF3A2	VPS29	-0.9971	0.00290017	negative
SF3A3	ADM	0.999719	0.000281005	postive
SF3A3	AFDN	0.990794	0.00920648	postive
SF3A3	GK-1	-0.993365	0.00663465	negative
SF3A3	GK-2	-0.993365	0.00663465	negative
SF3A3	OPA1-1	0.995711	0.00428885	postive
SF3A3	OPA1-2	0.995711	0.00428885	postive
SF3A3	OSBPL3	0.991451	0.00854919	postive
SF3A3	PCYT2-1	0.996552	0.00344843	postive
SF3A3	PCYT2-2	0.996552	0.00344843	postive
SF3A3	SEC14L2	0.997491	0.00250944	postive
SF3A3	TEX10	-0.998789	0.00121084	negative
SF3A3	TRAPPC13	-0.991643	0.00835746	negative
SF3A3	ZNF638-1	0.996218	0.00378226	postive
SF3A3	ZNF638-2	0.996218	0.00378226	postive
SF3B3	CARNMT1-1	-0.99399	0.00601047	negative
SF3B3	CARNMT1-2	-0.99399	0.00601047	negative
SF3B3	CEP250	-0.999779	0.000220888	negative
SF3B3	EML4-1	0.99755	0.00245042	postive
SF3B3	EML4-2	0.99755	0.00245042	postive
SF3B3	IL17RC	-0.999179	0.000821035	negative
SF3B3	OSBPL9-2	0.992944	0.00705635	postive
SF3B3	OSBPL9-3	0.992944	0.00705635	postive
SF3B5	MAP2K7-1	0.709808	0.00445743	postive
SF3B5	MAP2K7-2	0.709808	0.00445743	postive
SF3B5	SLC5A9-1	0.738078	0.00257901	postive
SF3B5	SLC5A9-2	0.738078	0.00257901	postive
SF3B5	MEF2A-1	-0.996375	0.00362464	negative
SF3B5	MEF2A-2	-0.996375	0.00362464	negative
SFPQ	CARNMT1-1	-0.995251	0.00474878	negative
SFPQ	CARNMT1-2	-0.995251	0.00474878	negative
SFPQ	CEP250	-0.999448	0.00055173	negative
SFPQ	EML4-1	0.998219	0.00178084	postive
SFPQ	EML4-2	0.998219	0.00178084	postive
SFPQ	IL17RC	-0.999599	0.000401104	negative
SFPQ	OSBPL9-2	0.991519	0.00848142	postive
SFPQ	OSBPL9-3	0.991519	0.00848142	postive
SNRNP25	KIF2C-1	0.977188	0.000774651	postive
SNRNP25	KIF2C-2	0.977188	0.000774651	postive
SNRNP25	N4BP2	0.918155	0.00977369	postive
SNRNP25	RABEPK	0.913408	0.0109226	postive
SNRPD1	ACSL1-1	0.70461	0.00489658	postive
SNRPD1	ACSL1-2	0.70461	0.00489658	postive
SNRPD1	CCDC50-1	-0.719945	0.00369002	negative
SNRPD1	CCDC50-2	-0.719945	0.00369002	negative
SNRPD1	CCDC50-3	-0.719945	0.00369002	negative
SNRPD1	EPB41-1	-0.746028	0.00218452	negative
SNRPD1	EPB41-3	-0.746028	0.00218452	negative
SNRPD1	ITGB4-1	0.75581	0.00176634	postive
SNRPD1	ITGB4-2	0.75581	0.00176634	postive
SNRPD1	ITGB4-3	0.75581	0.00176634	postive
SNRPD1	MAP2K7-1	0.768936	0.00130784	postive
SNRPD1	MAP2K7-2	0.768936	0.00130784	postive
SNRPD1	MLF1-1	0.755611	0.00177419	postive
SNRPD1	MLF1-2	0.755611	0.00177419	postive
SNRPD1	PDGFA	-0.742739	0.00234144	negative
SNRPD1	RAPGEF2-1	0.764525	0.00144984	postive
SNRPD1	RAPGEF2-2	0.764525	0.00144984	postive
SNRPD1	RAPGEF2-3	0.764525	0.00144984	postive
SNRPD1	RELCH-1	0.714211	0.0041101	postive
SNRPD1	RELCH-3	0.714211	0.0041101	postive
SNRPD1	SLC5A9-1	0.732958	0.00286146	postive
SNRPD1	SLC5A9-2	0.732958	0.00286146	postive
SNRPD1	SPAG9-1	0.712402	0.00425016	postive
SNRPD1	SPAG9-2	0.712402	0.00425016	postive
SNRPD1	STIM1-1	0.700715	0.00524729	postive
SNRPD1	STIM1-2	0.700715	0.00524729	postive
SNRPD1	BAZ2B	0.945445	0.00438311	postive
SNRPD1	CBFA2T3	0.983696	0.000396576	postive
SNRPD1	CDK5RAP1-1	0.95063	0.00359595	postive
SNRPD1	CDK5RAP1-2	0.95063	0.00359595	postive
SNRPD1	KIF2C-1	0.93579	0.00605194	postive
SNRPD1	KIF2C-2	0.93579	0.00605194	postive
SNRPD1	N4BP2	0.980182	0.000585245	postive
SNRPD1	NPNT-1	-0.954818	0.00301599	negative
SNRPD1	NPNT-2	-0.954818	0.00301599	negative
SNRPD1	NUDT16-1	0.968435	0.00147883	postive
SNRPD1	NUDT16-2	0.968435	0.00147883	postive
SNRPD1	NUDT16-3	0.968435	0.00147883	postive
SNRPD1	PUF60	-0.900303	0.0144139	negative
SNRPD1	RABEPK	0.977343	0.000764199	postive
SNRPD1	SAFB2-1	0.920406	0.00925074	postive
SNRPD1	SAFB2-2	0.920406	0.00925074	postive
SNRPD1	STRN3	-0.993313	6.69e-05	negative
SNRPD1	SVIL-1	-0.941602	0.00501592	negative
SNRPD1	SVIL-2	-0.941602	0.00501592	negative
SNRPD2	DDHD1-1	-0.71031	0.00441669	negative
SNRPD2	DDHD1-2	-0.71031	0.00441669	negative
SNRPD2	DDHD1-3	-0.71031	0.00441669	negative
SNRPD2	EPB41-1	-0.72242	0.0035195	negative
SNRPD2	EPB41-3	-0.72242	0.0035195	negative
SNRPD2	EXOC7-1	0.705597	0.00481069	postive
SNRPD2	EXOC7-2	-0.725523	0.00331454	negative
SNRPD2	EXOC7-3	0.705597	0.00481069	postive
SNRPD2	ITGB4-1	0.732666	0.00287827	postive
SNRPD2	ITGB4-2	0.732666	0.00287827	postive
SNRPD2	ITGB4-3	0.732666	0.00287827	postive
SNRPD2	MAP2K7-1	0.750052	0.00200395	postive
SNRPD2	MAP2K7-2	0.750052	0.00200395	postive
SNRPD2	MLF1-1	0.721245	0.00359969	postive
SNRPD2	MLF1-2	0.721245	0.00359969	postive
SNRPD2	RAPGEF2-1	0.728862	0.00310454	postive
SNRPD2	RAPGEF2-2	0.728862	0.00310454	postive
SNRPD2	RAPGEF2-3	0.728862	0.00310454	postive
SNRPD2	CLASP2-1	-0.993078	0.00692154	negative
SNRPD2	CLASP2-2	-0.993078	0.00692154	negative
SNRPD2	CR2	-0.995145	0.00485499	negative
SNRPD2	DHX57	0.999046	0.000953666	postive
SNRPD2	VPS29	0.993428	0.00657212	postive
SRRT	CLASP2-1	0.996731	0.00326933	postive
SRRT	CLASP2-2	0.996731	0.00326933	postive
SRRT	CR2	0.998387	0.00161265	postive
SRRT	DHX57	-0.999998	1.73e-06	negative
SRRT	FYB1	0.990824	0.00917611	postive
SRRT	VPS29	-0.996581	0.003419	negative
SRSF12	CDK5RAP1-3	0.902852	0.0136982	postive
SRSF12	DNASE1-1	-0.992697	7.98e-05	negative
SRSF12	DNASE1-2	-0.992697	7.98e-05	negative
SRSF12	ERC1-1	0.956987	0.00273543	postive
SRSF12	ERC1-2	0.956987	0.00273543	postive
SRSF12	ERC1-3	0.956987	0.00273543	postive
SRSF12	MPRIP-1	0.954248	0.00309192	postive
SRSF12	MYNN-1	0.923678	0.00851534	postive
SRSF12	MYNN-2	0.923678	0.00851534	postive
SRSF12	MYNN-3	0.923678	0.00851534	postive
SRSF12	RALGPS2-1	0.931483	0.00688099	postive
SRSF12	RALGPS2-2	0.931483	0.00688099	postive
SRSF12	REPIN1-1	-0.912852	0.0110611	negative
SRSF12	REPIN1-2	-0.912852	0.0110611	negative
SRSF12	STRIP2	-0.912368	0.0111826	negative
SRSF2	CLASP2-1	-0.998892	0.0011083	negative
SRSF2	CLASP2-2	-0.998892	0.0011083	negative
SRSF2	CR2	-0.999784	0.000216047	negative
SRSF2	DHX57	0.997158	0.0028416	postive
SRSF2	FYB1	-0.998088	0.00191237	negative
SRSF2	TOR1AIP1	-0.990837	0.00916344	negative
SRSF2	VPS29	0.997821	0.00217883	postive
SRSF5	CDK5RAP1-3	0.924797	0.00827049	postive
SRSF5	COPG2	-0.928735	0.007437	negative
SRSF5	HES4-1	0.975782	0.000872645	postive
SRSF5	HES4-2	0.975782	0.000872645	postive
SRSF5	METTL21A-1	0.948043	0.00397916	postive
SRSF5	METTL21A-2	0.948043	0.00397916	postive
SRSF5	PUF60	-0.941456	0.00504075	negative
SRSF5	RALGPS2-1	0.975896	0.000864501	postive
SRSF5	RALGPS2-2	0.975896	0.000864501	postive
SRSF5	ACAD10	0.991755	0.00824547	postive
SRSF5	C1RL	0.991457	0.0085426	postive
SRSF5	CLIP1-1	-0.990541	0.00945876	negative
SRSF5	CLIP1-2	-0.990541	0.00945876	negative
SRSF5	CLIP1-3	-0.990541	0.00945876	negative
SRSF5	ZNF692	0.997004	0.00299585	postive
SYNCRIP	ADM	0.99873	0.00126987	postive
SYNCRIP	AFDN	0.991019	0.00898064	postive
SYNCRIP	SEC14L2	0.996786	0.00321414	postive
SYNCRIP	TEX10	-0.993	0.00700046	negative
SYNCRIP	TRAPPC13	-0.995584	0.00441572	negative
THOC3	MEF2A-1	0.992446	0.00755391	postive
THOC3	MEF2A-2	0.992446	0.00755391	postive
TRA2B	CLASP2-1	-0.994543	0.00545707	negative
TRA2B	CLASP2-2	-0.994543	0.00545707	negative
TRA2B	CR2	-0.996468	0.00353238	negative
TRA2B	DHX57	0.999575	0.000425286	postive
TRA2B	VPS29	0.994719	0.00528082	postive
TXNL4A	MEF2A-1	0.998752	0.001248	postive
TXNL4A	MEF2A-2	0.998752	0.001248	postive
TXNL4A	UEVLD	0.997077	0.00292302	postive
TXNL4A	WNK1	-0.99978	0.000220267	negative
TXNL4A	XPO4-1	0.995095	0.00490511	postive
TXNL4A	XPO4-2	0.995095	0.00490511	postive
USP39	C1RL	0.990616	0.00938437	postive
WDR77	CLASP2-1	0.991818	0.00818213	postive
WDR77	CLASP2-2	0.991818	0.00818213	postive
WDR77	CR2	0.991624	0.00837552	postive
WDR77	FYB1	0.998209	0.00179137	postive
WDR77	TOR1AIP1	0.997554	0.00244595	postive
WTAP	C1RL	-0.999514	0.000485727	negative
